# Supplementary material for: Biotransformation of Momordica charantia fresh juice by Lactobacillus plantarum BET003 and its putative anti-diabetic potential
Source: PeerJ. 2015 Oct 29;3:e1376. doi: 10.7717/peerj.1376 (PMC4631465; doi:10.7717/peerj.1376)
Supplement: Supplemental Information 6 — Acarbose (1 mg/mL) was used as the positive control. [file peerj-03-1376-s006.xlsx]

## Sheet: Data
	Biotransformation of Momordica charantia Fresh Juice by Lactobacillus plantarum and Its Putative Anti-Diabetic Potential
	Manuscript ID: #2015:06:5357
	Time (min)		Glucose production (mmol/L)
		NC1	NC2	Fresh Juice				Fermented Juice				PC 1	PC 2			SD
		(Negative control)		Sample A	Sample B	Sample C	Sample D	Sample A	Sample B	Sample C	Sample D	(Positive cntrl: Acarbose)				Control	Fresh	Fermented	Arcabose
	0	0.1	0.1	5	3.6	2	2	0.3	0.2	0.3	0.3	0.1	0.1		0	0	1.35112	0.0534522	0
		0.1	0.1	5.1	3.4	2	2	0.3	0.4	0.3	0.3	0.1	0.1		15	0.0957427	0.704957	0.0916125	0.057735
	15	2.4	2.6	6.7	5.9	5.1	5.1	1.8	1.9	1.7	1.9	0.1	0.2		30	0.141421	0.722965	0.243487	0.057735
		2.5	2.6	6.7	5.6	5.1	5.1	1.9	1.9	1.7	1.9	0.1	0.2		45	0.189297	0.494975	0.375832	0.05
	30	4.3	4.2	8.2	7	6.6	6.6	3.9	3.8	3.3	3.7	0.2	0.3		60	0.568624	0.768579	0.417261	0
		4.5	4.2	8.3	7.2	6.6	6.6	3.9	3.8	3.3	3.7	0.2	0.3
	45	6.1	6.5	9.5	8.7	8.7	8.7	5.4	5.4	4.7	5.5	0.2	0.3
		6.4	6.5	9.9	8.5	8.7	8.7	5.7	5.4	4.7	5.5	0.3	0.3
	60	9.1	8	10.8	10.1	9.1	9.1	7.2	6.6	6.1	6.7	0.3	0.3
		7.9	8	10.8	10.1	9.1	9.1	7.2	6.7	6.1	6.7	0.3	0.3
	Data (Mean)		Glucose production (mmol/L)
	Time (min)	NC	Fresh	Fermented	PC
	0	0.1	3.1375	0.3	0.1
	15	2.525	5.6625	1.8375	0.15
	30	4.3	7.1375	3.675	0.25
	45	6.375	8.925	5.2875	0.275
	60	8.25	9.775	6.6625	0.3
	Data (Mean)
	Time (min)	Negative Control	Fresh	Fermented	Acarbose
	0	0.1±0	3.1±1.35	0.3±0.05	0.1±0
	15	2.5±0.1	5.7±0.7	1.8±0.09	0.2±0.06
	30	4.3±0.14	7.1±0.7	3.6±0.24	0.3±0.06
	45	6.4±0.19	8.9±0.5	5.3±0.38	0.3±0.05
	60	8.3±0.57	9.8±0.8	6.7±0.41	0.3±0
	Data (Mean)
	Time (min)	Negative Control	Fresh	Fermented	Acarbose
	0	0.1	3.1375	0.3	0.1
	15	2.525	5.6625	1.8375	0.15
	30	4.3	7.1375	3.675	0.25
	45	6.375	8.925	5.2875	0.275
	60	8.25	9.775	6.6625	0.3
			2.30157e-05

## Sheet: T-test
0	5	3.6	2	2	0.3	0.2	0.3	0.3
	5.1	3.4	2	2	0.3	0.4	0.3	0.3
15	6.7	5.9	5.1	5.1	1.8	1.9	1.7	1.9
	6.7	5.6	5.1	5.1	1.9	1.9	1.7	1.9
30	8.2	7	6.6	6.6	3.9	3.8	3.3	3.7
	8.3	7.2	6.6	6.6	3.9	3.8	3.3	3.7
45	9.5	8.7	8.7	8.7	5.4	5.4	4.7	5.5
	9.9	8.5	8.7	8.7	5.7	5.4	4.7	5.5
60	10.8	10.1	9.1	9.1	7.2	6.6	6.1	6.7
	10.8	10.1	9.1	9.1	7.2	6.7	6.1	6.7
	0	15	30	45	60		0				15
Fresh	5	6.7	8.2	9.5	10.8		t-Test: Two-Sample Assuming Equal Variances				t-Test: Two-Sample Assuming Equal Variances
	5.1	6.7	8.3	9.9	10.8
	3.6	5.9	7	8.7	10.1			Variable 1	Variable 2			Variable 1	Variable 2
	3.4	5.6	7.2	8.5	10.1		Mean	3.1375	0.3		Mean	5.6625	1.8375
	2	5.1	6.6	8.7	9.1		Variance	1.82554	0.00285714		Variance	0.496964	0.00839286
	2	5.1	6.6	8.7	9.1		Observations	8	8		Observations	8	8			60
	2	5.1	6.6	8.7	9.1		Pooled Variance	0.914196			Pooled Variance	0.252679				t-Test: Two-Sample Assuming Equal Variances
	2	5.1	6.6	8.7	9.1		Hypothesized Mean Difference	0			Hypothesized Mean Difference	0
Fermented	0.3	1.8	3.9	5.4	7.2		df	14			df	14					Variable 1	Variable 2
	0.3	1.9	3.9	5.7	7.2		t Stat	5.93535			t Stat	15.2187				Mean	9.775	6.6625
	0.2	1.9	3.8	5.4	6.6		P(T<=t) one-tail	1.81925e-05			P(T<=t) one-tail	2.10091e-10				Variance	0.590714	0.174107
	0.4	1.9	3.8	5.4	6.7		t Critical one-tail	1.76131			t Critical one-tail	1.76131				Observations	8	8
	0.3	1.7	3.3	4.7	6.1		P(T<=t) two-tail	3.6385e-05			P(T<=t) two-tail	4.20182e-10				Pooled Variance	0.382411
	0.3	1.7	3.3	4.7	6.1		t Critical two-tail	2.14479			t Critical two-tail	2.14479				Hypothesized Mean Difference	0
	0.3	1.9	3.7	5.5	6.7											df	14
	0.3	1.9	3.7	5.5	6.7		30				45					t Stat	10.0664
							t-Test: Two-Sample Assuming Equal Variances				t-Test: Two-Sample Assuming Equal Variances					P(T<=t) one-tail	4.3028e-08
																t Critical one-tail	1.76131
								Variable 1	Variable 2			Variable 1	Variable 2			P(T<=t) two-tail	8.60561e-08
							Mean	7.1375	3.675		Mean	8.925	5.2875			t Critical two-tail	2.14479
							Variance	0.522679	0.0592857		Variance	0.245	0.14125
							Observations	8	8		Observations	8	8
							Pooled Variance	0.290982			Pooled Variance	0.193125
							Hypothesized Mean Difference	0			Hypothesized Mean Difference	0
							df	14			df	14
							t Stat	12.8377			t Stat	16.5544
							P(T<=t) one-tail	1.95768e-09			P(T<=t) one-tail	6.85766e-11
							t Critical one-tail	1.76131			t Critical one-tail	1.76131
							P(T<=t) two-tail	3.91537e-09			P(T<=t) two-tail	1.37153e-10
							t Critical two-tail	2.14479			t Critical two-tail	2.14479

## Sheet: Sheet3
	Time (min)	Negative Control	Fresh	Fermented	Acarbose
	0	0.1±0	3.1±1.35	0.3±0.05	0.1±0
	15	2.5±0.1	5.7±0.7	1.8±0.09	0.2±0.06
	30	4.3±0.14	7.1±0.7	3.6±0.24	0.3±0.06
	45	6.4±0.19	8.9±0.5	5.3±0.38	0.3±0.05
	60	8.3±0.57	9.8±0.8	6.7±0.41	0.3±0
				Fresh				Fermented
	Time (min)	Blank 1	Blank 2	Sample A	Sample B	Sample C	Sample D	Sample A	Sample B	Sample C	Sample D	PC 1	PC 2
	0	0.1	0.1	5	3.6	2	2	0.3	0.2	0.3	0.3	0.1	0.1
		0.1	0.1	5.1	3.4	2	2	0.3	0.4	0.3	0.3	0.1	0.1
	15	2.4	2.6	6.7	5.9	5.1	5.1	1.8	1.9	1.7	1.9	0.1	0.2
		2.5	2.6	6.7	5.6	5.1	5.1	1.9	1.9	1.7	1.9	0.1	0.2
	30	4.3	4.2	8.2	7	6.6	6.6	3.9	3.8	3.3	3.7	0.2	0.3
		4.5	4.2	8.3	7.2	6.6	6.6	3.9	3.8	3.3	3.7	0.2	0.3
	45	6.1	6.5	9.5	8.7	8.7	8.7	5.4	5.4	4.7	5.5	0.2	0.3
		6.4	6.5	9.9	8.5	8.7	8.7	5.7	5.4	4.7	5.5	0.3	0.3
	60	9.1	8	10.8	10.1	9.1	9.1	7.2	6.6	6.1	6.7	0.3	0.3
		7.9	8	10.8	10.1	9.1	9.1	7.2	6.7	6.1	6.7	0.3	0.3
		Negative control		Fresh				Fermented
	Time (min)	Blank 1	Blank 2	Sample A	Sample B	Sample C	Sample D	Sample A	Sample B	Sample C	Sample D	PC 1	PC 2
	0	0.1	0.1	5.05	3.5	2	2	0.3	0.3	0.3	0.3	0.1	0.1
	15	2.45	2.6	6.7	5.75	5.1	5.1	1.85	1.9	1.7	1.9	0.1	0.2
	30	4.4	4.2	8.25	7.1	6.6	6.6	3.9	3.8	3.3	3.7	0.2	0.3
	45	6.25	6.5	9.7	8.6	8.7	8.7	5.55	5.4	4.7	5.5	0.25	0.3
	60	8.5	8	10.8	10.1	9.1	9.1	7.2	6.65	6.1	6.7	0.3	0.3
		SD
		0	0	0.0707107	0.141421	0	0	0	0.141421	0	0	0	0
		0.0707107	0	0	0.212132	0	0	0.0707107	0	0	0	0	0
		0.141421	0	0.0707107	0.141421	0	0	0	0	0	0	0	0
		0.212132	0	0.282843	0.141421	0	0	0.212132	0	0	0	0.0707107	0
		0.848528	0	0	0	0	0	0	0.0707107	0	0	0	0
		Negative control		Fresh				Fermented
	Time (min)	Blank 1	Blank 2	Sample A	Sample B	Sample C	Sample D	Sample A	Sample B	Sample C	Sample D	PC 1	PC 2
	0	0.1 ± 0.0	0.1 ± 0.0	5.1 ± 0.07	3.5 ± 0.14	2.0 ± 0.0	2.0 ± 0.0	0.3 ± 0.0	0.3 ± 0.14	0.3 ± 0.0	0.3 ± 0.0	0.1 ± 0.0	0.1 ± 0.0
	15	2.5 ± 0.07	2.6 ± 0.0	6.7 ± 0.0	5.8 ± 0.21	5.1 ± 0.0	5.1 ± 0.0	1.9 ± 0.07	1.9 ± 0.0	1.7 ± 0.0	1.9 ± 0.0	0.1 ± 0.0	0.2 ± 0.0
	30	4.4 ± 0.14	4.2 ± 0.0	8.3 ± 0.07	7.1 ± 0.14	6.6 ± 0.0	6.6 ± 0.0	3.9 ± 0.0	3.8 ± 0.0	3.3 ± 0.0	3.7 ± 0.0	0.2 ± 0.0	0.3 ± 0.0
	45	6.3 ± 0.21	6.5 ± 0.0	9.7 ± 0.28	8.6 ± 0.14	8.7 ± 0.0	8.7 ± 0.0	5.6 ± 0.21	5.4 ± 0.0	4.7 ± 0.0	5.5 ± 0.0	0.3 ± 0.07	0.3 ± 0.0
	60	8.5 ± 0.85	8.0 ± 0.0	10.8 ± 0.0	10.1 ± 0.0	9.1 ± 0.0	9.1 ± 0.0	7.2 ± 0.0	6.7 ± 0.07	6.1 ± 0.0	6.7 ± 0.0	0.3 ± 0.0	0.3 ± 0.0
